# Supplementary material for: The neurocognitive role of working memory load when Pavlovian motivational control affects instrumental learning
Source: PLoS Comput Biol. 2023 Dec 8;19(12):e1011692. doi: 10.1371/journal.pcbi.1011692 (PMC10732416; doi:10.1371/journal.pcbi.1011692)
Supplement: S2 Table — (XLSX) [file pcbi.1011692.s012.xlsx]

## Sheet: Sheet1
Model No.	Model	LOOIC
1	ϵ,ρ_rew,ρ_pun,b,π,ξ	4844.15
2	ϵ,ρ_rew,ρ_pun,b,π,ξ,π_wm	4733.59
3	ϵ,ρ_rew,ρ_pun,b,π,ξ,ϵ_wm	4589.56
4	ϵ,ρ_rew,ρ_pun,b,π,ξ,ξ_wm	4688.78
5	ϵ,ρ_rew,ρ_pun,b,π,ξ,π_wm,ϵ_wm	4513.23
6	ϵ,ρ_rew,ρ_pun,b,π,ξ,π_wm,ξ_wm	4602.76
7	ϵ,ρ_rew,ρ_pun,b,π,ξ,ϵ_wm,ξ_wm	4586.74
8	ϵ,ρ_rew,ρ_pun,b,π,ξ,π_wm,ϵ_wm,ξ_wm	4494.42
