# Supplementary material for: The neurocognitive role of working memory load when Pavlovian motivational control affects instrumental learning
Source: PLoS Comput Biol. 2023 Dec 8;19(12):e1011692. doi: 10.1371/journal.pcbi.1011692 (PMC10732416; doi:10.1371/journal.pcbi.1011692)
Supplement: S5 Table — (XLSX) [file pcbi.1011692.s015.xlsx]

## Sheet: Sheet1
Analysis	Peak in region	Number of voxels	Peak voxel				p
			x (mm)	y (mm)	z (mm)	Z
WMGNG > GNG [Pavlovian congruent - Pavlovian incongruent]	right caudate	27	22	23	4	3.76	0.057
	left putamen	6	-31	-21	4	3.39	0.166
	left putamen	4	-24	-7	16	3.31	0.205
	left putamen	1	-34	-18	0	3.17	0.286
	left nucleus accumbens	2	-15	5	-19	3.12	0.32
	left putamen	1	-24	-18	9	3.09	0.336
