# Supplementary material for: The neurocognitive role of working memory load when Pavlovian motivational control affects instrumental learning
Source: PLoS Comput Biol. 2023 Dec 8;19(12):e1011692. doi: 10.1371/journal.pcbi.1011692 (PMC10732416; doi:10.1371/journal.pcbi.1011692)
Supplement: S6 Table — * The dlPFC (peak in dlPFC: x = -22 y = 63, z = 23, Z = -4.24) reported in the result (Fig 5B) was included in this cluster of which peak coordinate was located in medial SFG. (XLSX) [file pcbi.1011692.s016.xlsx]

## Sheet: Sheet1
Analysis	Peak in region	Number of voxels	Peak voxel				p
			x (mm)	y (mm)	z (mm)	Z
WMGNG > GNG in anticipation phase	left thalamus	195	-20	-16	9	5.04	0.018
	right superior frontal gyrus *	2174	13	56	0	4.9	<0.001
	right anterior cingulate gyrus	567	11	28	16	4.41	<0.001
	left superior occipital gyrus	170	-15	-70	27	4.24	0.032
	left superior frontal gyrus	332	-8	30	30	4.08	0.001
	right posterior cingulate	251	1	-70	11	3.84	0.006
